# Supplementary material for: Characterization of labiomandibular movements induced after isolated LeFort I osteotomy in the surgical management of class III malocclusion
Source: PLoS One. 2023 Oct 9;18(10):e0292391. doi: 10.1371/journal.pone.0292391 (PMC10561870; doi:10.1371/journal.pone.0292391)
Supplement: S1 Text — (TXT) [file pone.0292391.s001.txt]

Id	RawCoord1	RawCoord2	RawCoord3	RawCoord4	RawCoord5	RawCoord6	RawCoord7	RawCoord8	RawCoord9	RawCoord10	RawCoord11	RawCoord12	RawCoord13	RawCoord14	RawCoord15	RawCoord16	RawCoord17	RawCoord18	RawCoord19	RawCoord20	RawCoord21	RawCoord22	RawCoord23	RawCoord24	RawCoord25	RawCoord26	RawCoord27	RawCoord28	RawCoord29	RawCoord30
PREOPERATIVE
Do	99.1624	111.8138	166.1084	122.9994	199.9153	169.8281	202.6028	171.8768	205.5469	176.3495	205.0256	181.0128	202.5411	183.5083	200.871	186.6042	200.2795	192.0127	199.8542	197.6028	198.4466	202.9256	195.7384	207.5411	191.823	210.9728	188.0459	212.4529	180.986	212.7257
Til	96.7473	100.0383	178.2171	113.3426	214.6086	160.534	217.9623	161.5318	221.5636	165.3329	222.0527	170.3899	218.3817	173.9315	214.1755	177.8092	216.4821	183.7068	218.2325	189.6359	217.7285	195.5779	215.421	201.1134	211.514	205.9247	208.0423	209.2265	200.5557	211.9978
Maz	102.7657	92.9867	180.5523	109.4746	199.9741	162.2194	203.6647	164.185	207.167	169.271	205.6799	175.1953	201.6438	178.9794	197.4699	182.5458	199.2033	188.9924	200.1463	195.614	199.4968	202.1544	197.429	208.2287	193.5476	213.1368	188.9974	215.509	179.8084	217.804
Dem	132.9156	89.8709	203.7983	107.0937	232.669	153.685	235.9612	155.1177	239.4241	159.0322	238.0694	164.5292	234.676	168.5661	232.8433	173.353	233.3985	179.5142	234.2174	185.3157	232.0545	190.592	228.4847	195.7828	223.3143	200.0327	218.0051	202.2519	208.2629	204.8987
Far	115.8343	102.6668	187.895	103.1064	213.7575	141.8962	216.6401	143.1882	219.4173	147.3815	218.2395	152.3282	215.3204	154.9227	214.141	158.1809	214.1489	163.52	214.8926	168.9665	214.5183	174.3321	212.8291	179.2453	210.096	183.2871	207.3119	185.3584	201.5749	186.4822
Ric	116.6538	82.5383	196.8505	98.0277	217.0161	151.8659	221.0022	151.8855	225.3501	155.8884	226.6603	160.7881	221.8191	164.4375	216.7152	169.5619	216.7937	174.7805	218.2032	179.4374	217.1897	184.1712	215.2755	189.1257	212.534	193.8319	209.1578	196.8663	201.5891	199.842
Bah	113.1065	88.3298	187.7273	100.6737	218.4676	144.7135	220.7813	146.278	222.4076	149.6673	221.3714	153.3317	217.1454	155.9055	215.4462	160.2198	216.3037	166.3063	217.9946	173.0482	217.65	179.9447	214.8107	186.1097	210.5203	190.9978	206.691	193.4046	198.5418	194.7517
Mih	118.1743	95.7659	192.1315	107.0125	218.7724	153.2933	221.3927	154.8296	224.2802	158.6397	222.7445	164.2733	219.4209	168.3828	217.1626	172.6942	217.4386	178.7769	218.2054	184.6989	217.3051	190.2858	214.578	195.0695	210.1651	198.5831	205.8001	200.1367	197.3746	199.7214
Via	114.4485	95.2484	185.427	114.8389	209.5951	155.2504	211.4682	156.3448	212.8955	160.6938	212.0578	166.3355	211.6951	170.2013	211.3539	173.4478	212.3977	178.883	213.5034	184.0427	212.8405	188.8975	210.7472	193.1588	207.2147	196.2165	203.2288	197.0935	195.6385	197.8658
Dub	117.5335	94.657	186.6046	100.6058	211.2257	144.3948	214.4287	146.0139	217.8916	150.2939	217.1561	155.4039	214.0023	158.6263	211.5665	162.4007	211.7508	168.1626	212.2123	173.6324	210.9483	178.8237	208.6867	183.5604	205.2318	187.3832	201.591	189.2602	194.4827	190.6146
Vil	113.3643	96.4974	183.5387	102.877	212.1646	152.3589	215.6807	153.5987	219.8492	157.2477	219.1603	163.5238	217.1317	169.0002	215.1134	174.0897	217.0427	180.4158	218.6333	186.3371	217.6679	192.2947	214.9974	197.9881	210.8454	203.0265	206.1154	205.6707	196.6046	208.2911
Rou	127.8724	104.1569	198.7468	107.3115	227.7192	160.6392	231.4548	161.8822	235.6166	165.8243	234.7675	172.5753	231.5689	178.1441	227.7879	183.1256	228.4621	188.7282	228.0899	194.7264	226.628	201.0315	223.4887	207.1782	218.9523	212.8697	215.1776	217.2168	208.581	223.6968
Lat	118.9187	97.8851	185.7347	101.2052	216.0302	153.7449	218.7487	155.547	220.6066	160.1619	218.3068	165.29	214.1591	168.0716	210.7666	171.1974	211.3269	176.5837	212.0807	181.5186	211.1105	185.8902	208.4115	189.6457	204.6001	192.7413	201.0907	194.7745	194.6348	197.0751
Gru	114.9628	102.04	185.0604	105.0408	207.686	152.0325	210.3191	152.9371	213.1715	156.6922	213.239	161.2519	211.0807	164.0192	210.1587	167.2711	211.0948	172.4549	212.1026	177.6387	211.7012	182.7196	210.0565	187.4873	206.6946	191.256	202.9027	193.3453	195.504	195.5545
Cha	117.0248	94.5601	190.265	97.661	220.9786	154.0185	225.2245	153.951	229.525	157.7189	229.8917	162.7081	225.0981	165.7493	219.7984	169.6959	221.1991	174.5559	222.1182	179.7138	221.5499	185.0021	219.3479	190.1894	215.9504	195.1928	211.6497	198.1555	202.4796	201.4374
Col	121.2951	95.4059	189.7756	112.1227	206.7941	165.2141	208.7104	166.8603	210.6462	170.4554	208.3347	174.931	205.4743	178.5302	203.9217	182.6113	203.7714	188.9565	204.2439	195.4866	202.5424	201.5722	199.7219	206.9748	194.956	210.4592	189.8594	211.2841	180.3083	210.9039
Dum	118.4676	87.8575	196.226	95.6588	226.3821	152.5281	229.196	153.1585	231.2955	157.6185	229.6006	164.5334	227.3016	170.0057	224.7725	174.4384	225.731	180.3387	227.1565	185.9124	227.3895	191.3721	226.1696	196.3712	223.3481	200.2464	220.0929	202.1431	213.2913	202.7754
Ver	122.8747	90.0905	191.0386	86.1192	214.4514	136.2049	217.6498	136.7309	221.1595	140.2261	220.935	146.1302	218.642	150.8713	216.7249	155.4884	217.8242	160.9553	219.1493	166.1316	218.6863	171.2861	217.07	176.2575	213.9228	180.5367	210.4428	183.1296	203.2749	185.8384
Lit	114.5805	98.0629	190.7191	100.787	221.5238	151.6393	225.1246	153.2933	229.1366	157.0767	227.6344	162.6526	223.9223	167.1378	221.3196	172.0114	222.3063	178.3607	223.6813	184.2191	222.8849	189.8598	220.0283	194.9308	215.5229	199.0664	210.3788	200.9084	200.2576	202.2447
Jhu	118.9551	102.9854	177.4202	104.7899	208.0064	142.684	210.3649	144.06	213.3213	147.4599	213.6571	151.7109	212.6996	154.8193	211.9178	157.9634	214.3992	163.3919	216.4098	169.3733	217.1867	175.4797	216.2421	181.2414	212.4115	185.8982	207.8267	188.7126	198.6666	192.0734
Sci	114.4676	95.2661	184.8692	109.225	209.9548	156.9686	212.658	158.4572	215.8024	162.1452	214.7938	167.5268	212.2332	171.9614	209.8729	175.9998	210.5634	181.4789	210.9526	186.6983	209.5256	191.5248	206.6912	195.8655	202.8652	199.4701	199.1669	201.4298	192.0324	202.2416
Pel	116.9437	95.0776	183.953	94.8761	222.5464	139.2131	225.2082	140.3057	227.898	144.4151	227.9945	149.3821	224.8406	152.543	221.8491	156.4634	221.6782	161.9958	221.8649	167.7583	220.7953	173.6741	218.2388	179.0406	214.9042	183.6276	211.5592	186.1997	204.9629	188.273
Sil	117.8509	94.392	187.8746	106.8384	213.577	156.2193	217.6603	157.4811	221.202	162.3174	221.2042	167.2262	217.0733	168.8993	212.2385	171.3743	213.5328	176.8839	214.455	182.3116	213.0324	187.2405	210.393	192.1437	206.5218	196.4748	202.1602	198.9696	193.1981	200.9319
Aba	114.8681	93.1763	188.9392	105.4533	217.074	149.4458	219.8673	151.206	222.29	155.8144	220.7407	161.1204	217.0239	164.1033	215.1107	168.1808	216.7691	174.4158	219.4987	179.8726	219.3093	185.6004	216.8994	191.18	213.2628	196.201	208.91	198.8955	200.6444	202.3174
Rag	117.1302	102.0231	178.9389	109.3957	201.6627	159.59	203.1003	161.693	205.5764	165.7826	204.3476	171.2575	201.6292	175.1725	199.126	178.7231	199.3565	184.364	200.0288	189.687	198.7254	194.6996	196.5511	199.3885	193.5322	203.2038	190.6591	205.0395	185.3869	206.5527
POSTOPERATIVE
Do	99.6155	110.7825	168.7555	124.1651	202.0074	170.0739	204.564	172.063	206.81	176.8769	205.726	181.5654	203.2176	183.395	201.7968	186.0677	200.8338	191.2271	199.6928	196.7215	198.5305	202.1228	195.1974	206.5945	191.0205	210.3218	187.1409	212.0827	180.0738	212.6736
Til	95.4173	100.5237	179.7676	113.8494	216.3218	159.0171	221.3386	161.6837	223.3029	166.874	221.4385	171.8758	216.1855	174.042	216.4973	178.8849	218.9615	184.014	219.9342	189.5404	219.7938	195.1444	217.4134	200.1784	214.0652	204.6552	210.0114	207.1603	201.5203	209.5521
Maz	104.9343	93.7626	179.8271	110.1453	207.9158	166.7592	210.5602	169.8237	211.5943	175.3202	207.9302	178.5616	203.73	177.6197	200.6417	179.4894	201.8537	186.4441	203.3737	193.4764	202.5253	200.1692	200.2858	205.8076	195.984	209.6193	192.1628	211.6674	185.1989	212.9487
Dem	132.5936	89.7221	202.3913	107.4582	233.1802	157.1971	235.4026	158.9389	237.7374	162.2074	235.8018	167.0322	232.4161	170.0271	231.0035	173.7134	231.4335	179.1166	232.2833	185.2066	230.6901	190.5041	227.3484	195.0592	222.4111	198.8557	217.6166	201.0998	209.0234	202.8216
Far	115.8349	102.3716	187.748	102.7615	213.2095	145.1929	215.6213	147.1671	218.078	151.3185	216.6875	155.4911	213.6656	157.4048	211.8741	160.4228	211.9162	165.813	213.2115	171.0742	212.5821	176.3986	210.5207	181.3873	207.1184	185.4454	203.8878	187.5441	197.3282	188.3688
Ric	116.6565	82.3895	195.9583	98.011	222.4625	149.6869	224.5948	152.0562	227.0313	156.1837	224.4922	160.8533	220.2214	163.6474	217.3333	167.3297	218.6141	174.0624	219.7781	180.3157	218.162	185.6275	215.7647	190.4737	211.9906	194.0714	208.3498	195.9487	201.6146	197.5024
Bah	112.7561	87.433	187.2724	98.8905	219.7606	144.7384	222.2111	146.3138	223.9688	150.1441	222.3817	154.2199	218.3645	156.1985	215.0104	159.7401	216.4172	165.8794	218.1014	172.1143	217.5601	178.2413	215.5004	183.9509	211.3264	188.4638	206.5111	190.8288	197.5439	194.1644
Mih	117.1543	95.8034	192.1871	107.0728	220.2612	157.4337	222.5472	158.8897	224.7135	161.9393	222.4743	165.9229	219.204	169.3084	216.8381	173.1452	216.9971	178.3453	216.9344	183.7544	215.1229	189.0145	212.1414	193.9239	208.2327	198.0049	204.3294	199.9369	196.9419	201.084
Via	114.2516	95.2484	186.2459	114.9432	213.423	155.633	215.4777	156.7674	216.1625	161.3915	213.8941	166.5005	213.4309	169.8042	213.1156	172.5599	214.4575	177.8179	215.8071	182.686	215.0617	187.1477	212.9104	191.1081	209.2411	193.8378	205.4174	194.8782	198.0849	195.1499
Dub	116.772	94.1518	187.6339	99.7597	215.4181	142.6565	217.7991	144.381	219.8324	148.2775	218.0232	152.2107	214.8219	154.1174	213.0882	157.1973	213.7607	162.8962	215.0321	168.4414	214.4262	173.7049	212.2503	178.3322	208.6052	181.9548	205.0118	183.7209	197.9935	184.0715
Vil	113.0352	95.8819	182.5804	102.5142	212.7294	153.164	215.9539	154.4905	219.4091	158.1201	218.297	164.06	216.0413	169.1313	213.9551	173.8676	215.5238	180.1007	216.689	186.2948	215.5127	192.5878	212.7799	198.6691	208.7756	203.9041	204.3655	206.6234	195.3962	208.7812
Rou	127.9338	103.4117	199.3176	107.3113	231.3237	166.248	235.1812	168.0786	239.0954	172.0748	237.2723	177.354	232.4902	181.0369	227.4234	184.3598	229.436	189.6642	230.5453	195.253	229.9152	200.9974	227.6944	206.7405	223.2595	211.8056	218.4217	215.3671	210.1335	222.1376
Lat	118.6432	97.3704	185.9357	101.3518	220.7491	153.8095	222.9668	158.0522	222.3956	162.5864	218.2946	164.0998	214.4061	166.4891	211.8436	169.8628	213.8435	174.0171	214.2598	178.5829	213.3987	183.0726	211.0336	186.9816	207.607	190.0167	204.2841	192.0978	196.8826	194.7822
Gru	115.0281	102.4532	186.9294	104.4577	210.3818	154.2525	212.5144	155.8084	214.3223	159.9169	214.0488	163.8452	211.5375	165.505	209.4225	168.152	210.3192	173.542	211.3866	178.8782	210.8813	183.9978	208.9311	188.6653	205.4368	192.18	201.8784	194.2571	195.1443	196.2981
Cha	116.4423	94.4936	191.0496	98.253	222.6526	155.0775	226.5698	157.0645	230.0457	161.5907	228.2778	166.0762	223.3908	168.0337	218.4124	170.1153	219.6037	175.3564	219.331	180.9607	217.3951	186.6767	214.6063	192.3386	210.6308	197.2927	206.3696	200.0098	198.0822	202.9408
Col	121.4374	95.6572	189.8049	112.2722	206.3982	164.5515	207.4657	166.3214	207.9727	169.2367	205.993	171.412	203.6225	173.7352	202.2456	176.8177	201.7955	182.5204	202.351	189.1948	201.5402	195.8312	198.6766	201.6407	193.3968	205.4044	188.1881	206.3606	178.3113	205.3871
Dum	118.4676	87.8575	197.5272	95.6405	229.889	149.5462	232.4852	151.3838	234.5065	156.2437	232.4598	161.9618	228.8089	165.7894	226.3285	169.7888	228.3776	176.3319	230.6035	182.3721	230.2401	188.1816	228.4229	193.4649	224.6949	197.4617	220.623	199.4905	212.5	200.6618
Ver	122.0694	90.3122	192.287	85.7933	218.7319	140.4496	220.7788	142.2902	223.0512	146.0849	221.6219	150.4518	218.6511	153.4375	216.2409	156.6991	218.0537	162.3092	219.814	167.6824	219.2185	172.8957	217.2436	177.8826	214.3328	182.0874	211.2029	184.3381	204.9432	185.9495
Lit	115.0721	98.6997	191.3146	99.6768	222.6084	152.7901	226.8699	154.7565	231.2607	159.2522	229.5121	164.5743	224.6957	167.9365	220.6274	172.0441	221.5429	178.3507	222.7879	184.3175	222.2849	189.9598	220.1658	195.012	216.2849	199.0301	212.0862	201.0817	203.3071	201.5981
Jhu	119.6356	103.5594	177.8598	102.0081	210.3882	147.114	213.0493	148.3723	215.5278	151.8739	214.9554	156.0652	212.0591	158.7614	208.8779	161.6738	212.1784	166.4839	215.2394	171.4112	215.9174	176.8045	214.5919	182.1793	210.9858	186.9124	206.6165	189.9332	197.3539	192.9829
Sci	114.3664	95.0638	190.8419	110.1448	216.734	163.8553	220.6567	164.7775	223.2941	169.9125	221.1178	175.5389	216.1009	177.411	211.6958	180.01	212.7008	184.8965	213.2335	189.488	211.9235	193.503	209.46	197.1061	205.6735	200.0299	201.9118	201.7868	194.1039	202.963
Pel	117.4649	94.791	187.6437	95.4049	224.91	140.7178	227.181	142.5618	229.0316	147.2012	227.1022	152.5603	224.0439	155.1894	223.0555	158.3645	223.0153	163.6906	224.3702	168.7406	223.4516	174.0928	221.2851	179.247	217.942	183.7608	214.8681	186.4637	208.7289	189.0392
Sil	117.5473	94.5944	186.7499	107.838	219.7932	159.9581	223.6802	160.8939	227.1127	165.3788	226.6954	170.5406	222.0215	173.5001	216.4741	176.2467	217.5944	181.1821	217.853	186.1909	216.4995	191.0633	213.5103	195.653	209.1075	199.5504	204.2581	201.7073	194.7058	203.92
Aba	115.2383	93.6329	188.9392	105.4533	216.2283	154.6268	219.7333	156.0857	222.4115	161.0151	220.7053	165.9038	216.5272	167.162	213.7851	170.358	216.0862	176.5293	218.4747	182.377	218.4119	188.0803	216.4563	193.3598	212.6213	197.8474	208.4804	200.6412	200.4048	203.8216
Rag	117.1302	101.9221	179.0399	109.5977	201.3793	161.6371	204.4591	163.4623	207.2069	168.3008	206.125	173.0493	202.5437	174.8663	199.6313	177.7788	200.5154	183.6083	201.4517	189.2707	201.2116	194.5293	199.3442	199.1733	195.9419	202.9414	193.1775	205.5263	186.8299	207.2142
