# Supplementary material for: Characterization of labiomandibular movements induced after isolated LeFort I osteotomy in the surgical management of class III malocclusion
Source: PLoS One. 2023 Oct 9;18(10):e0292391. doi: 10.1371/journal.pone.0292391 (PMC10561870; doi:10.1371/journal.pone.0292391)
Supplement: S2 Text — (TXT) [file pone.0292391.s002.txt]

Id		RawCoord1	RawCoord2	RawCoord3	RawCoord4	RawCoord5	RawCoord6	RawCoord7	RawCoord8	RawCoord9	RawCoord10	RawCoord11	RawCoord12	RawCoord13	RawCoord14	RawCoord15	RawCoord16	RawCoord17	RawCoord18	RawCoord19	RawCoord20	RawCoord21	RawCoord22	RawCoord23	RawCoord24	RawCoord25	RawCoord26	RawCoord27	RawCoord28	RawCoord29	RawCoord30	RawCoord31	RawCoord32	RawCoord33	RawCoord34
PREOPERATIVE
Do.	99.1624	111.8138	166.1084	122.9994	188.6464	186.1056	188.3269	189.6368	188.0804	203.0989	182.2791	207.2487	176.5477	205.9038	166.9752	203.3015	148.6738	195.1255	138.4607	189.6026	127.4917	185.12	118.3133	180.2957	114.4546	173.1086	113.4551	164.3921	113.0951	153.7587	111.7875	142.3034	109.7636	131.9311
Til	96.7473	100.0383	178.2171	113.3426	202.7911	180.4124	203.1496	184.2196	207.063	200.9476	201.9627	205.8829	195.3922	204.29	184.8573	200.7686	163.925	191.5368	152.2509	185.4389	140.1216	179.2656	128.753	171.2622	120.7138	163.5735	116.7977	154.7509	114.922	144.179	112.9481	133.0039	107.7821	123.36
Maz	102.7657	92.9867	180.5523	109.4746	102.2808	182.048	185.7069	186.3954	187.1179	205.2174	181.0315	209.3396	174.5698	206.5047	164.5697	201.0169	146.7389	186.138	137.1177	177.3741	126.8084	169.872	118.0286	161.3415	114.2352	151.9401	113.6105	141.9219	113.7425	130.127	113.2828	117.7399	102.2808	106.3047
Dem	132.9156	89.8709	203.7983	107.0937	220.0256	171.107	220.2179	174.6824	220.4322	189.796	213.7184	194.5306	207.1975	193.4395	197.1004	189.6288	177.8685	180.0718	166.8485	174.9148	155.471	170.0921	146.7852	164.2228	143.752	156.3615	143.11	147.3943	143.4843	136.5116	142.957	124.8582	140.9795	114.4607
Far	115.8343	102.6668	187.895	103.1064	205.012	158.5158	204.8169	162.2256	207.3662	176.9343	201.8913	181.7918	195.813	181.3084	186.5363	178.1769	168.8293	169.5138	159.6634	163.4677	150.1107	158.4465	141.2616	153.829	136.5701	147.6932	135.1768	140.0697	133.9385	130.9265	132.1463	121.1738	128.1689	112.7328
Ric	116.6538	82.5383	196.8505	98.0277	205.8571	167.7738	205.717	171.7754	206.0366	188.724	200.077	193.2588	194.1774	191.6334	185.2518	186.614	167.6606	172.8648	157.6265	164.7972	146.7738	157.6897	137.1042	149.9511	131.9516	141.5537	130.3794	132.5388	131.0704	122.0586	129.5045	110.641	126.8455	99.6898
Bah	113.1065	88.3298	187.7273	100.6737	203.0975	161.2781	203.307	164.5707	205.3467	181.2251	199.935	185.148	193.9774	182.1934	183.7804	177.6577	164.0437	166.9678	153.895	159.8223	142.6154	154.6555	133.5819	148.0521	129.7271	140.4253	128.2479	132.5481	128.2964	123.6524	126.4313	114.3185	122.5038	105.6113
Mih	118.1743	95.7659	192.1315	107.0125	205.6488	166.2986	205.4652	170.3404	204.9485	185.0391	198.4783	190.2565	192.4346	189.8892	182.646	187.0006	163.2894	178.2541	152.3837	172.5433	140.9628	167.9357	132.0271	162.6293	129.1116	155.155	129.9759	145.6462	129.7949	133.3127	128.0031	119.833	125.8924	107.7035
Via	114.4485	95.2484	185.427	114.8389	201.5719	171.1984	201.7063	173.9923	203.5661	187.72	198.6644	191.0899	193.2125	188.7368	183.8349	185.0772	166.0562	174.6827	156.6043	167.912	146.2227	162.9563	137.2244	158.2369	133.1873	151.6476	131.8957	144.0367	131.0564	135.1496	130.195	125.6096	128.4768	116.7586
Dub	117.5335	94.657	186.6046	100.6058	200.0719	164.4717	200.0857	167.4782	200.0801	180.971	195.2632	184.3125	190.4549	182.365	182.8404	178.1331	166.9426	168.9923	158.5981	162.6976	148.9324	158.0397	140.6197	151.9878	136.4729	144.5378	134.9503	136.1563	133.3133	126.4503	130.363	116.4128	125.3825	107.2154
Vil	113.3643	96.4974	183.5387	102.877	203.0043	173.1331	203.3908	177.2277	205.7824	194.7323	199.9784	199.8618	193.7809	199.0636	184.8513	193.9292	166.5574	180.5158	156.7484	172.6999	145.5518	167.8109	135.5309	162.6112	130.6211	155.288	129.226	146.3377	129.2729	135.3876	128.2737	123.6806	125.2236	113.2641
Rou	127.8724	104.1569	198.7468	107.3115	211.5802	185.9279	212.0291	189.4796	214.8954	206.6975	209.5714	210.9179	203.5221	208.7422	194.3946	203.3833	176.6503	190.263	166.7151	182.8951	155.9389	177.0168	146.7111	169.7467	142.7894	160.7155	142.0345	150.3676	140.6606	138.3044	138.249	125.5023	137.0102	113.451
Lat	118.9187	97.8851	185.7347	101.2052	201.3389	168.7682	201.0198	172.0158	200.134	186.0608	194.8576	189.6671	190.015	187.2537	181.3253	183.9321	164.4158	174.9212	155.3291	168.5801	145.2145	163.4603	136.6765	157.3498	132.8689	149.5998	131.6428	140.8658	130.7976	130.5819	129.3284	119.5976	126.8038	109.5054
Gru	114.9628	102.04	185.0604	105.0408	198.3837	169.3768	198.4594	172.5452	200.798	185.2279	195.8614	189.407	190.1808	188.8048	181.1408	186.6731	164.2648	177.7376	155.1125	171.5708	145.3177	165.9475	136.2757	159.7833	131.3656	152.6647	130.6783	143.8993	129.4921	133.2793	125.653	121.4547	122.5848	108.9417
Cha	117.0248	94.5601	190.265	97.661	208.8704	166.5205	208.1177	170.5992	209.8505	186.8082	203.864	191.4823	197.4515	190.151	187.7214	185.636	168.4225	174.8544	157.355	169.2678	144.8883	166.6471	134.8776	162.4889	130.6786	155.0565	130.127	145.4471	130.0947	133.3531	127.2368	120.1021	123.6203	107.7512
Col	121.2951	95.4059	189.7756	112.1227	191.4731	182.7583	191.6417	185.3513	188.301	198.554	182.3332	201.5515	177.7754	199.2551	170.8684	193.7928	156.3222	180.9367	148.0908	172.8682	139.2625	164.9118	130.6359	157.4179	126.75	149.0197	126.0586	140.1317	126.2716	130.0573	126.9007	119.4537	128.0653	109.7018
Dum	118.4676	87.8575	196.226	95.6588	215.9344	168.0217	216.231	172.1852	218.7519	189.4068	212.9073	195.1316	206.2821	194.039	195.3263	191.3078	174.2633	180.7388	162.1327	174.9324	149.0303	171.1179	138.8208	164.5861	135.0711	155.0483	134.025	143.8755	134.0338	130.2628	131.6021	115.7351	127.3656	102.7824
Ver	122.8747	90.0905	191.0386	86.1192	204.8492	157.3061	205.0317	160.5215	208.4847	176.2125	203.6463	180.4435	197.6136	178.0859	187.3859	173.968	167.8972	163.7451	157.8298	157.4905	146.6853	153.8871	137.3755	149.2654	133.1266	142.3906	132.1202	134.2573	133.2833	124.1819	132.7512	113.1057	130.2245	103.0713
Lit	114.5805	98.0629	190.7191	100.787	209.649	168.4037	209.8595	172.1083	211.3531	188.6184	205.1904	193.5831	198.674	191.8474	188.326	187.5025	168.209	178.2147	157.8071	171.5938	146.8998	166.1799	137.1815	160.8025	132.4771	153.0007	130.0962	144.1506	128.4402	133.6151	126.5372	122.3894	123.6612	112.1729
Jhu	118.9551	102.9854	177.4202	104.7899	197.4981	165.249	198.7251	167.1688	204.8644	179.8511	201.0867	183.7851	195.418	183.01	186.4436	180.1828	168.6378	172.4405	158.8142	167.9213	148.8668	163.5129	139.5475	158.6619	134.8971	151.8214	134.5105	143.4175	133.1214	132.9504	130.3096	121.9223	125.5136	112.0249
Sci	114.4676	95.2661	184.8692	109.225	199.8396	177.199	200.2576	179.6006	199.4967	192.8906	193.0005	196.0204	187.0586	194.1516	178.0594	189.1728	160.59	177.8587	151.374	170.2491	141.3597	163.4356	132.482	156.2546	128.6095	148.1099	128.3911	139.2211	127.6572	128.9422	126.5132	118.0033	124.785	107.4043
Pel	116.9437	95.0776	183.953	94.8761	209.3461	160.8778	209.3604	164.5238	210.6748	180.2575	205.7585	184.5255	200.3833	182.7303	191.5641	178.9856	174.3574	168.23	165.1956	161.3661	155.5031	155.1083	145.7483	149.2841	139.8934	142.3679	137.0583	134.643	135.5678	125.3389	133.262	115.4454	129.0356	106.4642
Sil	117.8509	94.392	187.8746	106.8384	202.0413	166.136	202.2068	170.1806	202.434	186.7314	196.293	191.6586	190.514	190.9581	181.8019	186.4706	164.066	173.6471	154.1154	165.5883	143.1004	158.8302	134.2318	150.0826	129.9444	140.8798	128.263	131.6081	128.9707	121.1049	129.2379	109.8222	128.8806	99.6539
Aba	114.8681	93.1763	188.9392	105.4533	202.4439	167.8613	201.5621	171.3684	206.4061	187.1169	200.675	190.4493	193.6797	188.4592	184.3615	182.6645	166.699	171.2238	157.792	164.0777	148.9585	156.8212	140.2366	149.1661	135.2222	140.6149	132.5035	131.9162	129.3692	122.8318	127.1839	113.201	123.5643	104.1233
Rag	117.1302	102.0231	178.9389	109.3957	189.8463	177.668	189.347	181.2144	189.1492	197.3287	183.7948	200.5104	178.6587	197.8693	171.0632	192.0117	156.1479	178.659	148.1461	171.2062	138.1823	166.6862	130.2335	160.6083	127.2686	152.9871	126.7671	144.7041	128.4483	134.9375	128.6439	123.9203	127.1287	113.4355
POSTOPERATIVE
Do.	99.6155	110.7825	168.7555	124.1651	188.9828	186.8639	188.5729	190.2284	189.0118	202.2528	183.0775	205.9959	177.0381	205.0515	167.1153	203.1502	148.8485	195.5316	139.0965	189.6863	127.7218	185.954	118.4158	180.3353	114.1464	172.8556	113.2529	163.965	113.8946	153.2015	112.6734	141.4074	109.6963	130.669
Til	95.4173	100.5237	179.7676	113.8494	205.0177	179.0601	205.5545	183.5926	210.0093	197.0392	204.225	204.8252	193.3174	202.2804	182.3413	198.7997	162.4606	190.0219	151.8156	184.8308	141.1275	179.7273	130.8546	172.6641	122.948	165.1837	117.8464	156.0816	117.1779	144.283	114.1478	132.289	108.6711	122.7385
Maz	104.9343	93.7626	179.8271	110.1453	189.2222	177.4605	188.2634	181.8722	192.104	199.9985	187.193	204.8473	181.0041	202.7436	171.1699	198.9206	153.6054	186.4648	144.2509	178.5888	134.6387	170.729	123.4713	163.4457	116.1745	155.0353	113.4176	145.0385	113.2827	132.738	113.0475	119.3229	111.8662	107.3082
Dem	132.5936	89.7221	202.3913	107.4582	218.4074	169.692	218.6393	173.0687	218.9002	188.3425	212.5059	192.8588	206.1711	191.1421	196.3753	186.8975	176.8635	179.5089	166.6824	174.0722	155.4059	170.4868	146.6087	164.9132	142.8699	157.3036	142.3369	148.1563	142.5179	137.0869	141.6889	125.0416	139.9938	114.3167
Far	115.8349	102.3716	187.748	102.7615	202.5444	161.7103	203.1665	164.8712	204.7841	177.8132	200.132	182.4861	195.1768	182.653	187.0088	180.4218	170.6248	171.2991	161.2577	165.2673	151.6713	159.2426	141.8538	153.6838	135.482	147.6085	132.9684	140.0609	132.1659	130.7745	131.4113	120.8186	128.6133	112.0447
Ric	116.6565	82.3895	195.9583	98.011	207.4798	165.8702	207.4258	169.8108	208.8756	185.7135	202.5662	190.1753	196.2217	189.4302	187.1497	184.7321	169.1879	171.8003	158.9719	164.1011	147.523	158.0629	137.8935	150.1434	133.0251	141.1562	130.5164	131.9265	130.4932	121.2798	130.278	109.9892	126.9905	99.8909
Bah	112.7561	87.433	187.2724	98.8905	202.8262	157.9996	202.9779	161.5408	205.3498	178.4511	199.7575	182.7368	193.3852	180.2193	183.1641	175.4528	163.5395	164.8162	153.8479	157.7755	142.8148	153.3745	133.7885	147.8663	129.7419	140.4724	127.9667	132.3931	127.526	123.0114	126.3592	113.243	121.5179	104.9267
Mih	117.1543	95.8034	192.1871	107.0728	203.5305	168.9785	203.3409	172.5906	202.1687	187.2781	195.4892	191.6284	189.3143	190.0667	179.2198	186.3822	159.5704	177.5897	149.3301	171.22	137.9813	166.8506	129.6962	161.1338	127.7521	153.2292	127.9113	143.8858	127.2659	132.51	125.4101	120.2987	123.4976	109.095
Via	114.2516	95.2484	186.2459	114.9432	202.955	169.2382	203.2646	172.0863	205.5219	185.3874	200.2974	189.0481	194.4672	187.7951	185.3213	183.8939	167.4346	173.4478	157.6547	167.0184	146.7482	162.8318	137.7754	157.8102	134.1112	150.6232	132.5525	142.5097	131.0896	133.0649	129.1774	123.0204	126.5418	113.6427
Dub	116.772	94.1518	187.6339	99.7597	202.9727	157.7293	203.1367	160.7595	204.6269	173.5514	200.3407	177.2667	195.4607	176.0871	187.6967	173.0244	171.4544	165.5901	162.5354	159.9564	152.3029	155.9253	143.6246	150.3389	139.2353	143.1461	137.4682	134.8528	135.4701	125.1992	131.3439	115.2592	126.6767	105.7558
Vil	113.0352	95.8819	182.5804	102.5142	201.5373	173.2784	201.8981	177.2992	203.8836	195.6122	197.5963	200.5711	191.2249	199.2061	182.3081	193.3189	163.876	179.5548	154.1402	171.7618	142.9969	167.0947	133.3765	162.4768	129.1577	155.1702	128.1665	146.2231	127.7995	135.1951	127.1577	123.2858	124.5021	112.851
Rou	127.9338	103.4117	199.3176	107.3113	214.13	181.7516	214.1434	185.948	216.9692	203.9361	211.7857	208.767	205.7239	206.8451	196.4412	202.1268	178.4378	189.6133	168.3211	182.7149	157.2641	177.8042	148.2248	170.3843	144.2744	160.9789	142.3135	150.4934	140.8212	138.2807	138.4707	125.3523	136.4545	113.3984
Lat	118.6432	97.3704	185.9357	101.3518	203.6681	165.6792	203.1611	169.2465	203.058	183.0367	197.8526	187.152	192.3935	185.9596	183.8539	182.6545	167.2404	173.2571	157.9464	167.369	147.3718	163.725	138.5946	158.0494	134.556	150.4543	132.6943	141.5973	131.1587	131.3865	129.6549	120.4175	125.6675	110.9378
Gru	115.0281	102.4532	186.9294	104.4577	197.8161	168.6244	198.2199	171.8522	200.8889	184.3193	196.1264	188.7521	190.5997	188.934	181.8208	187.2762	164.9719	178.7309	155.9976	172.4948	146.2826	167.365	137.3956	161.1905	132.5698	153.516	130.9361	144.5319	130.8873	133.5138	127.2375	121.2963	122.8625	109.1944
Cha	116.4423	94.4936	191.0496	98.253	206.0737	168.3542	205.4316	172.4423	206.1916	189.2039	200.1549	193.7376	194.0416	191.5946	184.5808	186.6933	165.5131	176.6029	154.7699	170.8414	142.585	167.5834	132.9102	162.1891	128.7839	154.1254	127.9382	144.4442	128.3641	132.5776	126.351	119.741	123.5514	107.9567
Col	121.4374	95.6572	189.8049	112.2722	190.4383	177.7882	190.5703	180.0944	187.7189	192.9887	181.1048	195.5143	175.7354	192.9018	167.4918	187.2983	151.6147	174.6015	143.4334	166.4417	133.9307	159.2857	126.7845	151.4838	124.7411	143.4665	124.919	135.6054	126.7996	126.9591	127.5647	117.5011	126.5684	108.24
Dum	118.4676	87.8575	197.5272	95.6405	214.9196	166.3432	216.0058	169.754	217.9774	186.5368	212.4375	192.31	206.2649	191.5398	196.0809	188.406	175.3142	178.0759	163.1704	172.2251	150.2278	168.5752	139.6186	163.4879	135.3439	155.2643	135.3378	144.5626	134.4949	131.114	131.0816	116.749	126.3695	103.8819
Ver	122.0694	90.3122	192.287	85.7933	204.6465	156.2921	205.5771	159.3359	209.0744	175.5391	204.3523	180.2511	198.4531	178.41	188.5886	174.8518	169.2206	165.0543	159.0035	159.0654	147.9786	155.4031	138.6525	150.1183	133.8045	143.1003	132.1032	134.8714	132.2798	124.866	131.1697	114.0214	129.3338	104.2275
Lit	115.0721	98.6997	191.3146	99.6768	209.0049	168.8803	208.9054	172.8801	211.5187	188.1292	206.2849	193.1853	199.826	192.9078	189.574	190.8024	170.5068	180.822	159.939	174.4114	148.4848	169.2425	138.3097	162.9777	132.6069	155.0917	130.0856	145.9451	128.8953	134.9701	126.6359	123.2917	124.0019	112.5912
Jhu	119.6356	103.5594	177.8598	102.0081	194.3863	165.237	195.2576	167.7299	201.5664	181.4848	197.264	185.1322	191.1451	183.872	182.2098	179.4002	164.2881	170.3113	154.7728	165.2589	144.867	161.8862	136.5056	157.1786	132.8773	150.2324	132.1321	141.9175	131.3145	132.0729	129.4926	121.7316	124.6851	112.9464
Sci	114.3664	95.0638	190.8419	110.1448	201.3853	176.4642	201.1789	179.3297	201.3633	192.1939	194.9239	194.9536	188.5894	193.0929	179.3105	188.0229	161.6567	176.3194	152.19	168.886	142.0574	162.0607	132.9851	155.7345	129.167	147.8404	128.4934	139.0811	127.7807	128.893	126.6728	118.0427	124.0414	107.6535
Pel	117.4649	94.791	187.6437	95.4049	210.9316	164.0819	211.1626	166.7795	212.3194	180.7156	207.5027	184.2177	202.3293	181.7599	192.9481	177.8981	174.2045	167.5196	164.2387	160.1937	153.3114	153.993	143.3994	147.1904	137.5485	139.7694	134.3538	132.1265	132.6985	123.501	131.1638	114.3963	128.8019	105.4429
Sil	117.5473	94.5944	186.7499	107.838	204.6615	168.1312	204.6125	172.4996	204.9408	190.0103	198.7609	195.4148	193.0387	194.7242	184.4599	189.986	166.2214	177.9586	156.2296	170.3192	145.4303	164.4909	136.9563	157.8657	134.2616	149.5739	133.3085	140.4075	134.9007	128.779	133.7588	114.8762	130.8729	101.7833
AAba	115.2383	93.6329	188.9392	105.4533	201.7149	171.6076	201.4943	174.4282	204.11	189.9399	198.3098	192.293	191.8498	188.7855	182.8246	182.0344	165.4483	170.2938	156.5559	163.2583	147.414	156.2311	139.7353	147.4519	134.9443	139.0278	131.8194	131.1081	129.4411	122.632	126.9938	113.7344	123.7835	104.6668
Rag	117.1302	101.9221	179.0399	109.5977	189.3743	179.7654	189.5025	182.6254	190.8559	198.2068	185.3784	201.0052	179.7852	197.8919	171.1096	191.5196	154.6106	178.3375	147.0496	170.3807	137.1706	165.3996	129.5172	159.1204	126.8686	151.4633	126.8104	143.2577	128.1809	133.7722	127.9782	123.4747	126.2243	113.6723
