# Supplementary material for: Characterization of labiomandibular movements induced after isolated LeFort I osteotomy in the surgical management of class III malocclusion
Source: PLoS One. 2023 Oct 9;18(10):e0292391. doi: 10.1371/journal.pone.0292391 (PMC10561870; doi:10.1371/journal.pone.0292391)
Supplement: S3 Text — (TXT) [file pone.0292391.s003.txt]

Id	Impaction	Divergence
Do	Homogenous	Hypo
Ti	Clockwise	Hypo
Ma	Clockwise	Normo
De	Clockwise	Hypo
Fa	Clockwise	Normo
Ri	Clockwise	Normo
Ba	Homogenous	Hypo
Mi	Clockwise	Hypo
Vi	Homogenous	Hypo
Du	Anti-clockwise	Normo
Vil	Anti-clockwise	Normo
Ro	Anti-clockwise	Hyper
La	Homogenous	Normo
Gr	Clockwise	Hyper
Ch	Clockwise	Normo
Co	Clockwise	Hyper
Dum	Homogenous	Hypo
Ve	Clockwise	Hyper
Li	Anti-clockwise	Normo
Jh	Clockwise	Normo
Sc	Anti-clockwise	Normo
Pe	Anti-clockwise	Hyper
Si	Anti-clockwise	Normo
Ab	Anti-clockwise	Normo
Ra	Homogenous	Hyper
